# Supplementary material for: Morphic Sensors for Respiratory Parameters Estimation: Validation against Overnight Polysomnography
Source: Biosensors (Basel). 2023 Jul 3;13(7):703. doi: 10.3390/bios13070703 (PMC10377422; doi:10.3390/bios13070703)
Supplement: Supplementary file 1 [file biosensors-13-00703-s001.zip]

Archive with 1 entries (1 files):
- biosensors-2426789-supplementary.pdf
